# Supplementary material for: Variations in Ecological Locations Induce Soybean Seed Wrinkles by Disrupting Source–Sink Relationship and Energy Metabolism at the Grain-Filling Stage
Source: Plants (Basel). 2026 Jun 22;15(12):1924. doi: 10.3390/plants15121924 (PMC13306430; doi:10.3390/plants15121924)
Supplement: Supplementary file 1 [file plants-15-01924-s001.zip]

Archive with 1 entries (1 files):
- plants-4363715-supplementary.pdf
